# Supplementary material for: Measurement and monitoring patient safety in prehospital care: a systematic review
Source: Int J Qual Health Care. 2021 Jan 18;33(1):mzab013. doi: 10.1093/intqhc/mzab013 (PMC10517741; doi:10.1093/intqhc/mzab013)
Supplement: mzab013_Supp [file mzab013_supp.zip]

Archive with 2 entries (2 files):
- suppl_data/Supplementary material 1 - search strategy.docx
- suppl_data/Supplementary material 2 - summary of studies.docx
